# Supplementary material for: The KIF18A Inhibitor ATX020 Induces Mitotic Arrest and DNA Damage in Chromosomally Instable High-Grade Serous Ovarian Cancer Cells
Source: Cells. 2025 Nov 26;14(23):1863. doi: 10.3390/cells14231863 (PMC12691420; doi:10.3390/cells14231863)
Supplement: Supplementary file 1 [file cells-14-01863-s001.zip]

Archive with 1 entries (1 files):
- cells-3926247-supplementary.pdf
